# Supplementary material for: Nervous system-wide analysis of Hox regulation of terminal neuronal fate specification in Caenorhabditis elegans
Source: PLoS Genet. 2022 Feb 28;18(2):e1010092. doi: 10.1371/journal.pgen.1010092 (PMC8912897; doi:10.1371/journal.pgen.1010092)
Supplement: S1 Table — Neurons found to express Hox genes in the scRNA-seq data at L4 stage from Taylor et al., 2021 [1], in the Reilly et al., 2020 study [2], and in this study were compared. For scRNA-seq data, expression values were extracted from Wormbase WS282. Red indicates the expression that are consistent between our results and other studies. Blue indicates the expression found in our study that show discrepancy with other studies. (XLSX) [file pgen.1010092.s001.xlsx]

## Sheet: Sheet1
S1 Table. Comparison of Hox expression patterns from different studies.
	scRNA-seq data from Taylor et al., 2021 [1]			Reilley et al., 2019 [2]	This study
Neuron class	Neuron	TPM	Cells (%)	Neuron	Neuron
ceh-13
AS	AS	222.731	7.41301	AS1-7
DA	DA	183.999	13.4066	DA1-7
VD	VD_DD	173.789	7.14754	DD1-5
DD				VD2-12
VA	VA	112.916	8.69033	VA2-11
VB	VB	66.4292	6.83962	VB3-5
RME	RME_LR	48.3111	0.613497
VC	VC	40.3386	3.22097	VC1-3
RMG	RMG	30.5368	5.43478	RMGL/R
SAB	SAB	13.9222	1.53061
FLP	FLP	10.2036	0.769231
DVB	DVB	3.93316	0.595238
DVC	DVC	1.9079	0.578035
AVH	AVH	1.03	0.634921
DB				DB3-4
lin-39
VC	VC	1290.09	55.5805	VC1-6	VC1-6
	VC_4_5	76.9064	7.84314
PVD	PVD	955.714	38.7097	PVDL/R	PVDL/R
AS	AS	664.124	23.6006	AS2-8	AS2-8
AVM	AVM	452.995	47.4359	AVM	AVM
PDE	PDE	441.383	29.0909	PDEL/R	PDEL/R
AQR	AQR	439.702	33.8346	AQR	AQR
DA	DA	422.816	29.011	DA2-5	DA2-5
SDQ	SDQ	412.443	25.641	SDQL/R	SDQL/R
DB	DB	283.421	24.7612	DB2-7	DB2-7
VD	VD_DD	251.007	9.63934	VD3-12	VD2-12
DD				DD2-6	DD2-6
VA	VA	164.553	11.7503	VA3-8	VA3-8
	VA12	14.4858	2.43902
VB	VB	127.209	10.6918	VB4-9	VB4-9
AIY	AIY	10.6703	2.33236	AIYL/R	AIYL/R
mab-5
VC	VC_4_5	515.534	24.5098	VC1-6	VC3-6
PQR	PQR	206.787	17.1429	PQR	PQR
PVM	PVM	152.546	23.8095
AS	AS	146.457	8.6233	AS1-10	AS5-11
DA	DA	116.399	8.79121	DA5-8	DA4-8
	DA9	26.3427	3.7037
VD	VD_DD	73.9165	2.29508	VD2-12	VD2-12
DD				DD1-6	DD2-6
VA	VA	60.6043	3.67197	VA2-11	VA6-11
	VA12	24.9683	2.43902
LUA	LUA	9.74373	1.2987
PVD	PVD	3.90893	1.6129
DB				DB5-7	DB5-7
VB				VB1-11	VB8-11
AVL				AVL	AVL
SDQ					SDQL
egl-5
PDB	PDB	383.832	47.4576	PDB	PDB
DA	DA9	335.398	37.037	DA9	DA9
VA	VA12	289.977	26.8293	VA12	VA12
LUA	LUA	240.221	7.79221	LUAL/R	LUAL/R
PVC	PVC	165.086	16.273	PVCL/R	PVCL/R
HSN	HSN	148.313	17.9212	HSNL/R	HSNL/R
PHB	PHB	113.116	7.01754	PHBL/R	PHBL/R
PLN	PLN	98.5371	10.7023
DVB	DVB	94.8813	10.119	DVB	DVB
PLM	PLM	84.5743	12.8	PLML/R	PLML/R
PDA				PDA	PDA
DD				DD6	DD6
VD				VD13	VD13
AWA				AWAL/R
php-3
PVN	PVN	185.61	13.3333	PVNL/R
PVW	PVW	114.938	5.07246	PVWL/R
PVR	PVR	73.8478	5.55556	PVR	PVR
PLN	PLN	48.493	2.67558	PLNL/R	PLNL/R
PHC	PHC	43.7184	1.875	PHCL/R	PHCL/R
DVA	DVA	22.7322	3.27869	DVA	DVA
LUA	LUA	20.1683	1.2987
DVC	DVC	19.6639	2.31214	DVC	DVC
PHA	PHA	9.27354	1.14942
nob-1
PVN	PVN	214.645	13.3333	PVNL/R
DVA	DVA	122.447	9.83607	DVA	DVA
DVC	DVC	53.8949	3.46821
PVR	PVR	47.4006	5.55556	PVR
PVW	PVW	35.8563	6.52174	PVWL/R
PHC	PHC	35.3451	1.875	PHCL/R	PHCL/R
RIR	RIR	34.0879	0.613497
PHA	PHA	33.686	3.44828
PLN	PLN	26.5482	3.01003	PLNL/R	PLNL/R
Reference:
1. Taylor SR, Santpere G, Weinreb A, Barrett A, Reilly MB, Xu C, et al. Molecular topography of an entire nervous system. Cell. 2021;184(16):4329-47 e23. Epub 2021/07/09. doi: 10.1016/j.cell.2021.06.023. PubMed PMID: 34237253
2. Reilly MB, Cros C, Varol E, Yemini E, Hobert O. Unique homeobox codes delineate all the neuron classes of C. elegans. Nature. 2020;584(7822):595-601. Epub 2020/08/21. doi: 10.1038/s41586-020-2618-9. PubMed PMID: 32814896
