# Supplementary material for: Nervous system-wide analysis of Hox regulation of terminal neuronal fate specification in Caenorhabditis elegans
Source: PLoS Genet. 2022 Feb 28;18(2):e1010092. doi: 10.1371/journal.pgen.1010092 (PMC8912897; doi:10.1371/journal.pgen.1010092)
Supplement: S3 Table — Expression values were extracted from https://cello.shinyapps.io/celegans/ based on the scRNA-seq data from Packer et al., 2019 [1]. Only the AB lineage decedents with adjusted.tpm.estimate > 0 were shown. (XLSX) [file pgen.1010092.s003.xlsx]

## Sheet: Sheet1
S3 Table. Hox expression in embryonic lineages found by the scRNA-seq of the embryos.
gene	gene.id	lineage	raw.tpm.estimate	adjusted.tpm.estimate	bootstrap.median.tpm	ci.95p.lb	ci.80p.lb	ci.80p.ub	ci.95p.ub
ceh-13	WBGene00000437	ABarppxp	1641.6	1861.6	1629	1320.7	1417.7	1855.2	1964.4
ceh-13	WBGene00000437	ABpxppappp	1485.1	1554.1	1481.1	1316.3	1372.4	1588.8	1645.4
ceh-13	WBGene00000437	ABpxppapp	1378.8	1498.3	1380.5	1157.6	1238.1	1530.6	1614.1
ceh-13	WBGene00000437	ABarppx	1353.1	1444.6	1353.5	1086	1162.4	1561.4	1660.3
ceh-13	WBGene00000437	ABpxppapap	819.8	862.8	814.9	673.1	721.8	924.6	983.2
ceh-13	WBGene00000437	ABpxapaaaap	806.7	859.4	796.8	620.7	679.8	925.8	1005.9
ceh-13	WBGene00000437	ABpxppap	752.8	818	741.4	404.9	518.3	997.4	1123.6
ceh-13	WBGene00000437	ABarppxap	690.1	755.8	688.1	528.9	577.6	806.5	861.5
ceh-13	WBGene00000437	ABarppxpa	701.4	745.7	696.5	525.3	586.5	819.8	881.8
ceh-13	WBGene00000437	ABpxappa	682.7	709.3	684.9	496.5	553.3	805.1	881.1
ceh-13	WBGene00000437	ABpxpp	682.5	702.9	675.8	318.2	443	932.9	1059.8
ceh-13	WBGene00000437	ABpxapp	543.9	640.2	551.3	337.7	403.9	690.1	762.5
ceh-13	WBGene00000437	ABpxax	531.6	555.6	515	266.9	353.1	683.9	791.8
ceh-13	WBGene00000437	ABpxapa	638.5	544.7	604.9	250.1	328.9	963.1	1151.5
ceh-13	WBGene00000437	ABarppxpp	477.3	483.4	471.4	350.5	395.9	556	600.9
ceh-13	WBGene00000437	ABpxaapppp	457.2	467.7	455.8	398.3	414.6	492.7	512.3
ceh-13	WBGene00000437	ABpxappaa	387.4	374.5	383.8	248.9	292.6	491.6	548
ceh-13	WBGene00000437	ABarppxpax	366.2	369.2	365.1	304.3	325	410.3	429.2
ceh-13	WBGene00000437	ABarpx	394.4	345.9	387.4	142.2	230.8	577.5	713.3
ceh-13	WBGene00000437	ABpxapaaaapa	304.7	337.9	299.8	166.9	201.3	406.7	458.4
ceh-13	WBGene00000437	ABpxapaapp	323	332.2	323.4	228.5	261.8	394.4	433.5
ceh-13	WBGene00000437	ABarppxapp	322.5	317	313	217.5	246.3	395.7	441.4
ceh-13	WBGene00000437	ABalapxppaa/ABalaappppa/ABalapaappa/ABalppapppa/ABarapppppa	295.6	303.1	292.4	224.5	242.6	345.6	373.6
ceh-13	WBGene00000437	ABpxp	311.2	277.9	300.2	77.9	157.1	485.7	582.4
ceh-13	WBGene00000437	ABpxpaapaaa	266.4	272.5	264.9	156.9	193.2	335.3	373.8
ceh-13	WBGene00000437	ABpxappaaa	262.6	269.6	260.9	200.4	222.5	302.4	327.1
ceh-13	WBGene00000437	ABarppxapa	228	231.7	226.8	172.4	191.9	267.6	288
ceh-13	WBGene00000437	ABpxappapa	202.3	204.7	200.8	156.3	168.5	232.3	252
ceh-13	WBGene00000437	ABpxppp	177.6	186.6	178.6	88.9	118.3	238.3	275.5
ceh-13	WBGene00000437	ABpxappaap	177.3	175.4	177.2	113.2	135.7	219.6	242.4
ceh-13	WBGene00000437	ABarppxppa	154.5	152.8	154.1	89.5	113.1	199.8	222.1
ceh-13	WBGene00000437	ABaxx	153.2	137.7	151.9	52.6	85.6	228.1	265.1
ceh-13	WBGene00000437	ABpxppappa	135.4	132.1	133.3	81.6	99.2	171	195.8
ceh-13	WBGene00000437	ABpxppa	140.2	118.7	134.5	29.4	58.6	226.1	279.3
ceh-13	WBGene00000437	ABpxapap	120.1	114.7	119.9	54.7	75.8	165.2	192.8
ceh-13	WBGene00000437	ABalapx	111.9	102.3	111.7	44.1	63.3	174.5	202.9
ceh-13	WBGene00000437	ABpxpaaaap	111	102.2	110.8	46.8	66.9	159.3	185.8
ceh-13	WBGene00000437	ABpxappapp	98.1	94.6	96.4	60.2	71.6	126.2	139.9
ceh-13	WBGene00000437	ABpxaappp	95.4	91.4	93.9	38.5	54.7	132.1	153.4
ceh-13	WBGene00000437	ABpxapaa	96.4	88.9	94.6	37.5	56.5	139	166
ceh-13	WBGene00000437	ABpxpppp	92.7	83.5	91.3	24.9	47.5	141.7	171
ceh-13	WBGene00000437	ABpxappap	91.3	83.3	89.4	51.2	62.7	123.3	142.9
ceh-13	WBGene00000437	ABarppxaa	86.7	75	84.4	33	47.5	126	159.4
ceh-13	WBGene00000437	ABpxappp	79.8	70.8	78.4	28.1	43.6	119.6	144.4
ceh-13	WBGene00000437	ABpxapaaapa	69.9	65.3	69.6	36.6	47.8	93.3	108.5
ceh-13	WBGene00000437	ABarppxppp	76.7	64.3	73.7	28	42.4	113.7	135
ceh-13	WBGene00000437	ABpxppapa	70.5	63.4	67.1	21.5	35.3	105.9	125.9
ceh-13	WBGene00000437	ABalpapapapp/ABarappapapp/ABalpapappp/ABarappappp	72.4	63.1	69.4	6.4	23.6	124.7	149.7
ceh-13	WBGene00000437	ABpxpppaaa	61.5	57	61.1	28	38.8	82.9	97.8
ceh-13	WBGene00000437	ABarpap/ABplaaa	70.1	56.4	66.3	8.1	28.1	116.4	150.5
ceh-13	WBGene00000437	ABarapapapp	77.8	53.3	73.6	0	11.4	143.9	191.8
ceh-13	WBGene00000437	ABpxpppapa	59.3	51.6	57.5	26.3	35.6	84	97.5
ceh-13	WBGene00000437	ABpxaapaapa	121.2	50.6	114.1	0	11.3	254.6	336.3
ceh-13	WBGene00000437	ABarpapp/ABplaaap	73.4	46.8	73.2	0	12.1	135	176.2
ceh-13	WBGene00000437	ABpxapppapp	55.4	44	52.6	14.5	26.4	86.4	108.4
ceh-13	WBGene00000437	ABprpapp	66.6	43.8	66.2	0	15.9	123.7	152.5
ceh-13	WBGene00000437	ABalapxppp	58.7	39.6	55.9	6.1	21.3	99.5	123.9
ceh-13	WBGene00000437	ABalpappap	63.6	35.1	56.1	3.4	20.5	115.6	150.6
ceh-13	WBGene00000437	ABpxpaapp	46.4	32.3	42.4	0	11.6	82.2	109.5
ceh-13	WBGene00000437	ABpxapaaaa	43	31.4	39.8	4	14.4	70.2	88.2
ceh-13	WBGene00000437	ABplpapp	65.6	31.1	57.2	0	11.2	127.1	169.5
ceh-13	WBGene00000437	ABplpapppax	68.7	27.2	68.1	0	0	146.9	183.7
ceh-13	WBGene00000437	ABpxaapppa	32.7	26.6	31.8	13.6	18.8	48.5	58.8
ceh-13	WBGene00000437	ABpxpppppa	30.1	25.1	29.3	7.5	13.4	48.5	59.9
ceh-13	WBGene00000437	ABpxpppa	33.5	22.2	31.7	3.9	11.3	59.1	77.6
ceh-13	WBGene00000437	ABplpappa	52.1	21.5	48.1	0	8.8	96.9	133.7
ceh-13	WBGene00000437	ABalpppa/ABpraaaa	47.9	20.2	43.8	0	7.9	90.7	122.4
ceh-13	WBGene00000437	ABpxapapap	29.3	20.2	28.3	2.8	9.4	53.3	66.5
ceh-13	WBGene00000437	ABpxpaapap	27.7	19.1	25.7	0	6.1	49.9	65.8
ceh-13	WBGene00000437	ABalpapaapa/ABarappaapa	29.4	16.9	27.7	0	4.1	57	77
ceh-13	WBGene00000437	ABpxppaapa	24.3	16.9	22.2	0	6.8	42.6	52.1
ceh-13	WBGene00000437	ABpxapapa	21.3	16.6	21	2.3	7.9	35.3	43.9
ceh-13	WBGene00000437	ABpxpaaapa	23	15.9	21.4	0	4.3	43.5	56.8
ceh-13	WBGene00000437	ABpxppaaaap	25.4	14.5	23.9	0	6.7	45.3	60.7
ceh-13	WBGene00000437	ABpxppaaaa	22	14	20.5	0	5.9	40.4	52
ceh-13	WBGene00000437	ABalapxpapa/ABpxpaaappa	16.1	12.1	15.1	0.3	5.3	27.6	34.5
ceh-13	WBGene00000437	ABalapaaa/ABalappap	47.1	11.7	39.2	0	0.6	93.9	143.6
ceh-13	WBGene00000437	ABpxpapapap	28.7	11.6	27.6	0	0.4	63.1	84
ceh-13	WBGene00000437	ABalaapa	30.9	11	30	0	0	66.7	89.6
ceh-13	WBGene00000437	ABplppppapx	36.3	10.6	34.9	0	0	75.8	98.2
ceh-13	WBGene00000437	ABpxapapaa	20.6	10.6	19.5	0	5.6	38.2	52.6
ceh-13	WBGene00000437	ABpxppapaa	15.6	10.2	14.4	0.1	4.4	27.5	36.1
ceh-13	WBGene00000437	ABpxppaapap	24.5	10.1	23.5	0	0	50.7	70.8
ceh-13	WBGene00000437	ABpxpppppp	16.7	10.1	16.4	0	0.6	32.9	42
ceh-13	WBGene00000437	ABprpappap	26.5	9.2	26.1	0	0	60	78.8
ceh-13	WBGene00000437	ABalapxppa/ABalaapppp/ABalapaapp/ABalppappp/ABarappppp	18.7	8	16.9	0	0	38.5	53.4
ceh-13	WBGene00000437	ABpxapappp	12.7	8	12.1	0	3	22.3	28.8
ceh-13	WBGene00000437	ABpxpapaa	16.8	7.7	12.9	0	0	37	52.7
ceh-13	WBGene00000437	ABalaapppaa/ABalapaapaa	16.4	7.4	15.8	0	0	35.6	51.7
ceh-13	WBGene00000437	ABpxaapapa	12.7	7.3	12.4	0	1.6	27.3	34.8
ceh-13	WBGene00000437	ABalapxpppp/ABalaapappp/ABalppaappp	19.3	7	16.8	0	0.3	41.2	53.6
ceh-13	WBGene00000437	ABalapxppa	13.2	6.9	12.4	0	0.4	27.6	35.2
ceh-13	WBGene00000437	ABalpapaa/ABarappaa	17	6.7	16.3	0	0.7	37.9	52
ceh-13	WBGene00000437	ABarpappap/ABplaaapap	12.1	6.5	10.8	0	0	24.6	31.9
ceh-13	WBGene00000437	ABalaapap/ABalppaap	14.6	6.3	14.3	0	0	34	44.1
ceh-13	WBGene00000437	ABarpaaaaa	20.6	6.1	19.9	0	0	48.3	63.4
ceh-13	WBGene00000437	ABarappaaa	12.6	6	12.4	0	0	28.9	39.2
ceh-13	WBGene00000437	ABpxapaaap	12	5.4	11	0	0	27.1	36.9
ceh-13	WBGene00000437	ABalppppaa/ABpraaapaa	7.7	4.6	7.1	0	0	15.8	21.1
ceh-13	WBGene00000437	ABpxaapaap	9.6	4.6	8.4	0	0	21.5	29.3
ceh-13	WBGene00000437	ABpxpaap	26.4	4.6	25.8	0	0	62.5	81
ceh-13	WBGene00000437	ABpxaappa	14.7	4.2	13.4	0	0	32.8	46.7
ceh-13	WBGene00000437	ABpxppaapp	11.2	4.1	10.6	0	0	24.9	32.5
ceh-13	WBGene00000437	ABpxapappa	6.8	4	6.1	0	0.1	13.7	18.3
ceh-13	WBGene00000437	ABpxpaappaa	13.5	4	11.8	0	0	32.5	47
ceh-13	WBGene00000437	ABpxaapp	14.2	3.9	13	0	0	31.5	42.1
ceh-13	WBGene00000437	ABalapxppap/ABalaappppp/ABalapaappp/ABalppapppp/ABarapppppp	12.1	3.1	11.1	0	0	28.3	38
ceh-13	WBGene00000437	ABalaaaar	20.6	2.7	20.1	0	0	48.7	67.8
ceh-13	WBGene00000437	ABpxpapaaa	7.1	2.7	6.5	0	0	16.9	21.9
ceh-13	WBGene00000437	ABalaaaarxp/ABalapppaap/ABplpappaaa	10.4	2.4	9	0	0	24	34.2
ceh-13	WBGene00000437	ABalaappapa/ABalppaaapa	9.9	2.4	9.5	0	0	24.9	38.3
ceh-13	WBGene00000437	ABalpapaaa	14.7	1.9	14	0	0	34	50.8
ceh-13	WBGene00000437	ABpxpaappp	10	1.9	8.4	0	0	23.5	34.5
ceh-13	WBGene00000437	ABarppxaap	9.5	1.8	9	0	0	22.7	31.9
ceh-13	WBGene00000437	ABpxapaap	27.4	1.6	26.4	0	0	62.2	98.2
ceh-13	WBGene00000437	ABalppppa/ABpraaapa	12.1	1.4	11.7	0	0	31.4	42.4
ceh-13	WBGene00000437	ABalaaapar/ABalaaappl	6.5	1	6.3	0	0	17	24.3
ceh-13	WBGene00000437	ABalaappp/ABalapaap	5	0.8	4.6	0	0	13	18.7
ceh-13	WBGene00000437	ABpxpapapp	12.3	0.6	10.8	0	0	32.4	44.7
ceh-13	WBGene00000437	ABpxaapaaap/ABalaaapall/ABalaaapprr/ABalppapapp/ABarapppapp	13.6	0.5	10.3	0	0	32.7	45.4
ceh-13	WBGene00000437	ABarpaapxx	5.1	0.2	4.4	0	0	13.8	19.8
ceh-13	WBGene00000437	ABpxaapa	21.5	0.2	19.6	0	0	50.8	71.6
ceh-13	WBGene00000437	ABpxpaaap	27.9	0.2	27.1	0	0	68.3	90
ceh-13	WBGene00000437	ABalpaappa/ABaraaappa	8.4	0.1	8.2	0	0	24.6	33.3
egl-5	WBGene00001174	ABpxapapppp	307.9	322.2	302.7	226.4	248.9	361.1	393
egl-5	WBGene00001174	ABpxapppap	238.5	233.7	234.5	137.2	172.4	306.3	349.4
egl-5	WBGene00001174	ABpxpppaapa	206.8	208.1	207.3	124.2	155.2	261.3	294.4
egl-5	WBGene00001174	ABpxapppappp	158.4	169.4	157.9	69.4	99	223.4	260.5
egl-5	WBGene00001174	ABpxapppapp	151.3	145.8	149.8	92	110	193.6	219.1
egl-5	WBGene00001174	ABpxapappp	143.3	143.4	141.8	102.9	115.4	169.1	187
egl-5	WBGene00001174	ABprpppaaaa	101.6	80.3	97.7	18.9	41	167.7	210.7
egl-5	WBGene00001174	ABprppppapa	87.8	76.9	83.4	14.3	38.1	143.6	183.7
egl-5	WBGene00001174	ABplppppapx	80.3	69	76.8	16.6	34.9	131.4	165.6
egl-5	WBGene00001174	ABpxpppaaa	32	26.6	31.1	5.9	13	50.5	61.2
egl-5	WBGene00001174	ABpxpppppp	24.7	16.4	24.3	3.2	9.7	42.3	54
egl-5	WBGene00001174	ABpxpppaap	18.3	14.5	17.8	4.9	8.2	29.3	36.1
egl-5	WBGene00001174	ABarpapaa/ABplaaaaa	23.9	11.1	23.5	0	0	45.1	61.6
egl-5	WBGene00001174	ABpxpaaaapa	22.1	10.6	21.5	0	0	43.9	58.5
egl-5	WBGene00001174	ABplpappppp/ABpxppppaap	10.9	7	10.2	0.8	3.4	19	25.2
egl-5	WBGene00001174	ABalapxppap/ABalaappppp/ABalapaappp/ABalppapppp/ABarapppppp	7.3	1.7	7.2	0	0	15.8	21.5
egl-5	WBGene00001174	ABpxppppaa	3.5	1	3.5	0	0	7.6	10.3
egl-5	WBGene00001174	ABalppppaad/ABpraaapaad	3	0.6	2	0	0	6.6	9.4
lin-39	WBGene00003024	ABpxappaa	1682.6	1820.2	1695	1396.3	1493.4	1876.2	1990.6
lin-39	WBGene00003024	ABpxappapa	834.1	853.9	834.5	720.5	761.7	911.8	957.3
lin-39	WBGene00003024	ABpxappaaa	728	752.4	729.3	611.6	644.7	801.8	849.8
lin-39	WBGene00003024	ABarppxppa	563	585.1	559.9	431.6	472.2	650.5	704.2
lin-39	WBGene00003024	ABpxappaap	460.5	466.7	456.6	344.2	380.8	537.2	584.4
lin-39	WBGene00003024	ABpxappa	394.8	375.1	389.8	216.2	274.9	526.9	606.4
lin-39	WBGene00003024	ABpxappapp	260.5	263	260	195.7	214.4	308.6	332.7
lin-39	WBGene00003024	ABarppxpax	97.4	94.8	97.5	65.6	76.5	119.3	131.6
lin-39	WBGene00003024	ABpxapapaa	80.9	81.3	80.4	51.7	60.8	99.8	108.6
lin-39	WBGene00003024	ABpxppappp	87	77.4	85.9	43.3	55.6	119.6	138.3
lin-39	WBGene00003024	ABpxppapap	90.8	72.4	87	25.2	47.6	141.2	174.6
lin-39	WBGene00003024	ABpxpaapaaa	74.1	64	71.9	21.1	37.2	117.5	138.4
lin-39	WBGene00003024	ABarppxpp	53.7	45.9	51	13.1	24.9	82.3	101.7
lin-39	WBGene00003024	ABpxappap	55.2	45.9	53.8	21.5	32.1	81.3	98.3
lin-39	WBGene00003024	ABalpapapp/ABarappapp	39.6	32	37.7	6.3	14.9	64.5	78.9
lin-39	WBGene00003024	ABpxapapap	38.6	31.4	37.2	10	19.8	59.9	74.7
lin-39	WBGene00003024	ABpxpapapp	35.7	31.3	35.3	7.6	16	54.9	67.5
lin-39	WBGene00003024	ABpxppaapp	26.1	23.3	24.9	6.4	12.2	41.2	49.5
lin-39	WBGene00003024	ABprpppaaaa	42.3	21.9	39.4	0	7	79.2	104.6
lin-39	WBGene00003024	ABarpapaaa/ABplaaaaaa	24.5	12.3	22.3	0	0	49	65.6
lin-39	WBGene00003024	ABpxapapa	17.4	10.5	16.5	0	2.2	33.5	43.9
lin-39	WBGene00003024	ABprpappap	26.5	8	26.1	0	0	60.3	80
lin-39	WBGene00003024	ABplpapppa	35.2	7.5	31.9	0	0	76.8	106.3
lin-39	WBGene00003024	ABalppppapa/ABpraaapapa	13.5	7	11.6	0	0.6	27.1	37.6
lin-39	WBGene00003024	ABarppxp	14.3	5.3	14.2	0	0	30.5	40.7
lin-39	WBGene00003024	ABalpaapa/ABaraaapa	15.7	4.6	14.3	0	0	32.7	43.8
lin-39	WBGene00003024	ABalpppppppp/ABpraaappppp	21.4	4.2	20.7	0	0	51.6	69.8
lin-39	WBGene00003024	ABalpaapaa/ABaraaapaa	14.8	3.7	14.3	0	0	34.8	48.1
lin-39	WBGene00003024	ABarpapaa/ABplaaaaa	12.3	3.5	10.1	0	0	27.7	40.5
lin-39	WBGene00003024	ABplpappp	14	3.4	13.5	0	0	33.5	41.9
lin-39	WBGene00003024	ABpxaapppp	5.5	3.3	5.2	0	0.8	10.4	13.2
lin-39	WBGene00003024	ABpxaapppa	4.9	3.2	4.8	0	0	10	12.7
lin-39	WBGene00003024	ABalppppap/ABpraaapap	9.8	2.8	8.5	0	0	23	32.4
lin-39	WBGene00003024	ABalppppp/ABpraaapp	9.4	2.2	8.2	0	0	20.8	28.5
lin-39	WBGene00003024	ABpxpppapa	5.9	2.2	5.2	0	0	14.5	18.6
lin-39	WBGene00003024	ABalapxppaaa/ABalaappppaa/ABalapaappaa/ABalppapppaa/ABarapppppaa	15.3	2	14.9	0	0	39.7	53.9
lin-39	WBGene00003024	ABalpappa/ABarapapa	15.8	1.9	12.3	0	0	35.7	55.3
lin-39	WBGene00003024	ABarpap/ABplaaa	8.7	1.7	8.3	0	0	19.7	26.8
lin-39	WBGene00003024	ABaxx	4.4	1.5	4.2	0	0	9.9	13.1
lin-39	WBGene00003024	ABprpappa	7.1	1.3	6.7	0	0	17.6	24
lin-39	WBGene00003024	ABarpapppx/ABplaaappx	4	0.8	3.8	0	0	10.4	13.6
lin-39	WBGene00003024	ABalppapap/ABarapppap	8.2	0.2	7.6	0	0	22.8	31.9
lin-39	WBGene00003024	ABpxaapaaap/ABalaaapall/ABalaaapprr/ABalppapapp/ABarapppapp	13	0.2	12.6	0	0	34.3	47.8
mab-5	WBGene00003102	ABprppppapp	424.1	505.9	417.3	258	298.2	534.3	602.7
mab-5	WBGene00003102	ABarppxppp	383.5	398.1	382	282.9	315.1	453.2	492.2
mab-5	WBGene00003102	ABpxapapap	327.2	321.6	321.8	227.4	255	390.1	436.1
mab-5	WBGene00003102	ABpxappapp	232.9	236.8	230.7	171.6	192.3	271.2	292.3
mab-5	WBGene00003102	ABalapx	184.8	192.7	185	92.3	122.2	255.2	292.1
mab-5	WBGene00003102	ABpxapappa	150.1	152.2	148.4	112.8	123.1	177.3	192.3
mab-5	WBGene00003102	ABpxpppppa	143.4	141.4	142.3	79.9	101.8	187.1	211.9
mab-5	WBGene00003102	ABpxappppp	98	93.5	97.4	60.6	72.9	126.1	140.9
mab-5	WBGene00003102	ABarapa	75.9	74.3	75.3	13.9	33.8	118.6	139.9
mab-5	WBGene00003102	ABpxppppp	50.6	43.3	48.7	16.3	26.4	75.1	88.8
mab-5	WBGene00003102	ABpxpppp	50.9	38.2	47.8	9	19.2	82.2	106
mab-5	WBGene00003102	ABalaax/ABalapxa	82	37.9	81.5	0	0	160.8	193
mab-5	WBGene00003102	ABalppppppaa/ABpraaapppaa	43.1	32.2	40.6	4	14	69.3	88
mab-5	WBGene00003102	ABpxpppaapa	41.6	32.1	39.5	7.3	16.4	66.9	82.9
mab-5	WBGene00003102	ABpxappap	29.7	25	28.8	8.2	14.6	45.6	55.5
mab-5	WBGene00003102	ABprpppaaaa	39	24.5	37.1	0	9.5	72.6	93.7
mab-5	WBGene00003102	ABpxppppap	26	18.9	25.4	4.5	10.1	41.7	53.6
mab-5	WBGene00003102	ABalaapa	33.2	17.5	33	0	0	62.5	86.9
mab-5	WBGene00003102	ABarappaaa	23.7	16.7	23.6	0	5.8	41.5	50.9
mab-5	WBGene00003102	ABpxppappp	20.8	13.9	19.7	1.5	6.4	35.5	47.9
mab-5	WBGene00003102	ABarppxpp	25.9	13.8	24	1.2	7	46	60.5
mab-5	WBGene00003102	ABalapxppaaa/ABalaappppaa/ABalapaappaa/ABalppapppaa/ABarapppppaa	29.9	13.6	29.5	0	0	64.2	82.5
mab-5	WBGene00003102	ABpxapappp	16.3	13.2	15.6	3.9	8	25.3	30.5
mab-5	WBGene00003102	ABpxapapp	124.2	12.8	122.5	0	0	251	365.2
mab-5	WBGene00003102	ABpxpppapa	14.9	11.7	14.8	1.9	5.6	25.6	30.9
mab-5	WBGene00003102	ABarpaaaa	33.1	11.6	32.3	0	0	68.3	91.3
mab-5	WBGene00003102	ABplpappppp/ABpxppppaap	14.6	10.3	13.9	0.1	4.1	27.1	33.8
mab-5	WBGene00003102	ABalpaapapa/ABaraaapapa/ABalpappppa	16.8	8.4	15.5	0	0.6	32.2	41.7
mab-5	WBGene00003102	ABpxapap	14.1	8.1	12.8	0	1.3	25.7	34.1
mab-5	WBGene00003102	ABpxppppaa	11.7	8	11.5	0.8	3.6	20.4	26
mab-5	WBGene00003102	ABpxapapaa	9.8	7.2	9.6	1.1	3.8	16.9	21.2
mab-5	WBGene00003102	ABalpppppaa/ABpraaappaa	24.2	6.5	23.9	0	0	53.5	72.9
mab-5	WBGene00003102	ABalaapap/ABalppaap	10.9	6	10.4	0	2.5	19.7	24.9
mab-5	WBGene00003102	ABarpapaappp/ABplaaaaappp	24.1	5.7	23.7	0	0	52.4	72.3
mab-5	WBGene00003102	ABalpppaaa/ABpraaaaaa	13.4	5.6	13.3	0	0	29.4	37.8
mab-5	WBGene00003102	ABalaaapx	13.9	5.5	13.8	0	0	30	39.3
mab-5	WBGene00003102	ABpxpaaap	19.1	5.3	17	0	0	39.9	54.4
mab-5	WBGene00003102	ABprpappaa	11.4	4.9	11.2	0	0	24	31.2
mab-5	WBGene00003102	ABalpax	12.7	4.8	12.7	0	0	26	34.8
mab-5	WBGene00003102	ABpxppap	19.1	4.6	19	0	0	42.1	56.4
mab-5	WBGene00003102	ABalaappa/ABalppaaa	17	4.5	16.9	0	0	36.3	49.5
mab-5	WBGene00003102	ABalaaaarx	11.9	4.3	11.7	0	0	26.1	34.1
mab-5	WBGene00003102	ABarppxppa	14.2	3.9	14	0	0	30.2	40.9
mab-5	WBGene00003102	ABalapaaapa/ABalappappa	10.3	3.8	8.6	0	0	21.8	30.3
mab-5	WBGene00003102	ABalapxppp	12.9	3.6	12.8	0	0	26.2	41.1
mab-5	WBGene00003102	ABpxaappap	9.8	3.6	8.4	0	1.1	19.2	25.9
mab-5	WBGene00003102	ABpxappaap	12	3	11.7	0	0	25.6	34.8
mab-5	WBGene00003102	ABpxpppap	18.2	3	13.4	0	0	38.6	55
mab-5	WBGene00003102	ABpxpapaapp/ABpxppaaaaa	12.4	2.6	12	0	0	29.7	40.5
mab-5	WBGene00003102	ABpxpapapap	11.9	2.6	11.4	0	0	29.5	39.7
mab-5	WBGene00003102	ABalpppappp/ABpraaaappp	8.7	1.9	8.5	0	0	20.3	29.4
mab-5	WBGene00003102	ABalaappap/ABalppaaap	7.2	1.8	7.1	0	0	16.8	23.8
mab-5	WBGene00003102	ABpxappapa	7.6	1.6	7.6	0	0	17.2	23.3
mab-5	WBGene00003102	ABpxpaappaa	6.5	0.9	6.3	0	0	16.8	22.5
mab-5	WBGene00003102	ABalpaapa/ABaraaapa	3.8	0.7	3.6	0	0	9.5	12.3
mab-5	WBGene00003102	ABpxaappp	5.2	0.6	5	0	0	12.9	17.7
mab-5	WBGene00003102	ABarpappap/ABplaaapap	3.3	0.5	3.1	0	0	8.7	11.5
mab-5	WBGene00003102	ABpxpaappp	3.4	0.3	3.4	0	0	9.5	12.7
nob-1	WBGene00003779	ABprpapppp	1147	1317.1	1140.4	853.9	950.3	1333.1	1449.3
nob-1	WBGene00003779	ABplpapppp	943.9	1098.3	932.2	690.3	767.8	1089.8	1167.1
nob-1	WBGene00003779	ABpxapapp	896.9	1020.4	882.3	629.8	718	1081.5	1190.7
nob-1	WBGene00003779	ABpxappp	926	996.3	920.2	732.9	798.5	1039.7	1107.4
nob-1	WBGene00003779	ABprppppapp	918.8	983.5	892.1	463.9	598.3	1255.3	1512.5
nob-1	WBGene00003779	ABpxapap	728.1	776.7	732	566.8	613.1	846.1	921.5
nob-1	WBGene00003779	ABpxapppp	689.5	772	682.2	442.9	529.2	855.9	958.3
nob-1	WBGene00003779	ABpxppppaa	722.4	761.2	721.6	608	647.5	798	838.5
nob-1	WBGene00003779	ABpxpppp	632.7	695	629.5	461	517.8	747.1	818.1
nob-1	WBGene00003779	ABpxppppa	654.5	681.4	653.7	510.6	557.3	757	830.2
nob-1	WBGene00003779	ABpxpppa	518	556.3	516.2	399.8	438.7	596.5	636.7
nob-1	WBGene00003779	ABpxpppaa	456.7	474.8	459.2	302.2	362.8	558.9	601.5
nob-1	WBGene00003779	ABpxppp	419.6	470.1	420.8	283.8	328.6	514.3	564.4
nob-1	WBGene00003779	ABpxapppa	445.1	459.4	440.9	357.2	384	501.6	529.4
nob-1	WBGene00003779	ABpxapp	306.1	336.5	304.3	135.9	190.6	422.4	473
nob-1	WBGene00003779	ABplpappppp/ABpxppppaap	198.6	209.9	195.6	117.6	138	253.8	288.7
nob-1	WBGene00003779	ABpxppppap	195.6	197.1	194.8	136.1	154.3	238.8	261.7
nob-1	WBGene00003779	ABpxppppp	195.1	196.8	193.2	115.7	141.4	255.8	285.4
nob-1	WBGene00003779	ABpxpppaaa	170.7	175.1	170.7	123.2	139.1	207.5	225.1
nob-1	WBGene00003779	ABpxappppp	169.8	171.3	166.8	121.5	135.4	202.7	220.9
nob-1	WBGene00003779	ABpxpppapa	117.9	115.5	117.9	72.1	87.5	150.7	168.9
nob-1	WBGene00003779	ABpxpppppa	116.2	111.1	112.8	62.9	80.4	155	176.1
nob-1	WBGene00003779	ABpxappppa	105.4	99.5	102.2	35.7	56.1	153.7	185.2
nob-1	WBGene00003779	ABpxapppap	99.3	92	98.7	45.1	64.4	137.4	160.4
nob-1	WBGene00003779	ABpxapappp	86.5	83	86.1	56.2	65	109.6	122.4
nob-1	WBGene00003779	ABpxax	107.2	70.7	97.6	6.8	36.2	179	221.1
nob-1	WBGene00003779	ABpxapppapp	68.1	47.8	62.7	10.2	26.2	109.9	143
nob-1	WBGene00003779	ABpxapppaa	46.8	42.9	45.9	14.8	25.3	68.7	82.9
nob-1	WBGene00003779	ABpxappa	45.6	35.8	43.3	7.9	19.3	73.7	89.6
nob-1	WBGene00003779	ABalapaaaaa/ABalappapaa	66.2	33.2	65	0	0	135	172.5
nob-1	WBGene00003779	ABalaaapalr/ABalaaapprl	73.1	33.1	71.9	0	0	150.1	198.1
nob-1	WBGene00003779	ABpxpppppp	38.7	29.6	37.1	6.5	14.9	62.1	76.5
nob-1	WBGene00003779	ABalpapapaa/ABalppapaaa/ABalpppapad/ABarappapaa/ABarapppaaa/ABpraaaapad	33.9	21.6	31	0	5.3	62.8	84.4
nob-1	WBGene00003779	ABalapppaa	22.8	13.4	21.9	0	1.8	44.7	56.5
nob-1	WBGene00003779	ABalapaaapa/ABalappappa	19.3	12.8	17.2	0	2.7	36.1	48.9
nob-1	WBGene00003779	ABalppapa/ABarapppa	18.9	12.2	17.8	0	3.6	35.3	45.9
nob-1	WBGene00003779	ABalaaaarx	20.5	11.8	20.2	0	4.4	39.5	53.4
nob-1	WBGene00003779	ABalppppp/ABpraaapp	13.5	8.7	12.3	0	2.1	24.5	34
nob-1	WBGene00003779	ABpxpppaapa	19.4	8.7	18.8	0	2.1	37.2	53.6
nob-1	WBGene00003779	ABpxpaappaa	11.9	8.3	12	0	2.4	21.5	27.6
nob-1	WBGene00003779	ABpxapappa	13.3	8	13	0	2.1	25.8	32.3
nob-1	WBGene00003779	ABpxpppap	14.5	7.2	13.5	0	1.4	28.5	39.1
nob-1	WBGene00003779	ABplppppapx	17.3	6.7	17	0	0	39.4	53.5
nob-1	WBGene00003779	ABpxaapaaa	13.4	6.6	12.9	0	1.4	27.1	35.7
nob-1	WBGene00003779	ABaraapxpp	15.1	6.5	13.6	0	0	31.7	42.4
nob-1	WBGene00003779	ABpxapapa	18.1	5.9	16	0	1.5	37	50
nob-1	WBGene00003779	ABpxaapaapp	10.9	5.6	10.4	0	0.2	21.9	30.9
nob-1	WBGene00003779	ABalapxpppp/ABalaapappp/ABalppaappp	13.8	5	11.6	0	0.2	27.2	39
nob-1	WBGene00003779	ABpxpaaaap	11.8	5	10.9	0	0.9	23	32.6
nob-1	WBGene00003779	ABarpappp/ABplaaapp	14.1	4.8	13.8	0	0	32.8	44.2
nob-1	WBGene00003779	ABalpaaaaa/ABarapaaaa	13.9	4.5	13.4	0	0	32.2	42.8
nob-1	WBGene00003779	ABalpaapppx/ABalpapaaap/ABaraaapppp	10	4.2	9.5	0	0	22	31.8
nob-1	WBGene00003779	ABpxapaaaa	9.5	4.2	8.1	0	0	20.2	27.2
nob-1	WBGene00003779	ABpxppappp	11.2	4.2	9.7	0	0	25.7	34.8
nob-1	WBGene00003779	ABarpaaap	11.2	3.4	11.1	0	0	28.2	36.8
nob-1	WBGene00003779	ABpxapppappp	20.2	3.3	19.9	0	0	48.7	67
nob-1	WBGene00003779	ABalpapppp/ABarapappp	8.8	3.1	7.7	0	0	19.4	24.7
nob-1	WBGene00003779	ABalppppaad/ABpraaapaad	9.2	3	8	0	0	21.1	29.1
nob-1	WBGene00003779	ABalpppppa/ABpraaappa	6.5	3	6.2	0	0	13.9	19.7
nob-1	WBGene00003779	ABalapxpap/ABpxpaaapp	9.5	2.7	9.2	0	0	23.2	30.5
nob-1	WBGene00003779	ABalapxpapa/ABpxpaaappa	7	2.6	6.3	0	0	16.5	21.7
nob-1	WBGene00003779	ABpxappaaa	5.6	2.5	4.9	0	0	11.8	16
nob-1	WBGene00003779	ABpxpppaap	7	2.1	6.4	0	0	16.6	23.2
nob-1	WBGene00003779	ABalpppap/ABpraaaap	5.5	1.7	5.2	0	0	13.1	17.7
nob-1	WBGene00003779	ABpxppapa	8.8	1.2	8.4	0	0	22.1	31.2
nob-1	WBGene00003779	ABarpapaappa/ABplaaaaappa/ABpxpaappppa	9.9	1.1	9.4	0	0	26.3	35.3
nob-1	WBGene00003779	ABarppxppp	11.4	1.1	9.7	0	0	26.5	38.6
nob-1	WBGene00003779	ABplpappaap	5.7	1.1	5.5	0	0	14	19.2
nob-1	WBGene00003779	ABpxaapaap	9	0.7	8.8	0	0	23	31.1
nob-1	WBGene00003779	ABpxpaaaaap	7.7	0.5	7.3	0	0	20.1	28.2
nob-1	WBGene00003779	ABarpap/ABplaaa	13.4	0.2	12	0	0	33.1	46.4
php-3	WBGene00004024	ABprpapppp	353.9	382.2	347.6	188.8	232.2	481.7	558.5
php-3	WBGene00004024	ABpxappp	247.6	250.3	246.8	170.6	194.1	299	332.4
php-3	WBGene00004024	ABpxppppaa	232	237.4	230.9	172.2	193.1	272.5	300.1
php-3	WBGene00004024	ABpxapp	173.1	193.7	176.2	82.6	114.8	235.6	266.7
php-3	WBGene00004024	ABpxapapp	173.8	182.5	172.7	65.9	100.8	252.5	293.9
php-3	WBGene00004024	ABpxapap	177.8	169.6	176.5	102.6	124	226.8	262.2
php-3	WBGene00004024	ABprppppapp	178.4	160.8	168.4	31.8	76.9	284.7	357.2
php-3	WBGene00004024	ABpxppppa	155.1	156.8	154.1	95.2	112.6	202.6	226.1
php-3	WBGene00004024	ABpxappppa	146.4	149.5	143.9	89.8	105.9	189	215.7
php-3	WBGene00004024	ABpxppp	155.5	148.9	152.5	66	92.1	212.8	259.3
php-3	WBGene00004024	ABpxappppp	143.9	144.2	141.5	101.7	116.1	170	184.1
php-3	WBGene00004024	ABpxpppp	142.6	141	141	75.4	96.6	193.5	218.7
php-3	WBGene00004024	ABplpapppp	142.3	140.5	140.9	53.5	79.9	205.3	244.4
php-3	WBGene00004024	ABpxapppa	103.8	102.9	101.8	63.2	76.4	129.9	145.3
php-3	WBGene00004024	ABpxpppaa	93.6	94.2	92.7	44.3	59.2	128.3	146.3
php-3	WBGene00004024	ABpxapppp	113.4	92.2	108.8	20.1	48.8	182.7	226.9
php-3	WBGene00004024	ABpxpppppa	82.4	78.1	81.5	40.8	55.1	111.4	125.8
php-3	WBGene00004024	ABpxapappp	73.9	72	73.6	46.7	55.7	94.5	105.1
php-3	WBGene00004024	ABpxpppa	62.7	59.4	61.9	26.4	39.4	88.2	104.9
php-3	WBGene00004024	ABpxppppap	53.8	51.2	53.3	26.3	35.2	73.3	83.7
php-3	WBGene00004024	ABpxpppaaa	45.9	42.7	44.5	21.7	28.5	64.2	72.3
php-3	WBGene00004024	ABpxpppapa	44.7	39.8	43.6	18.2	26.3	64.2	79.3
php-3	WBGene00004024	ABpxppppp	40.4	31.8	40.4	10.1	17.4	65	83.4
php-3	WBGene00004024	ABplpappppp/ABpxppppaap	42	31.6	39.8	4.6	15.4	73.4	92.3
php-3	WBGene00004024	ABpxpppppp	33.8	27.6	32.5	5.4	13.9	55.9	70.6
php-3	WBGene00004024	ABpxapppap	33.2	24.1	31.5	5.3	12.3	54.6	70.2
php-3	WBGene00004024	ABpxpp	38.3	18.3	38.1	0	0	76.6	90.4
php-3	WBGene00004024	ABpxapppaa	17.6	14	17.2	2.1	6.7	29.2	36.9
php-3	WBGene00004024	ABpxapppapp	35.8	12.3	30.8	0	6	68.2	94
php-3	WBGene00004024	ABarappaaa	20.6	9.3	20.5	0	0	43.4	55.7
php-3	WBGene00004024	ABalpapppa/ABarapappa	15.9	7.3	15.8	0	0	34	43.4
php-3	WBGene00004024	ABpxpapa	11.8	5.9	11.7	0	0	25	32.1
php-3	WBGene00004024	ABalppappaa/ABarappppaa/ABpxpapaaaa	12.5	5.3	12.4	0	0	27.5	35.1
php-3	WBGene00004024	ABpxpppaapa	11.9	4.5	11.8	0	0	25.4	33.2
php-3	WBGene00004024	ABpxapappa	6.5	3.9	6.3	0	1.7	11.7	15.6
php-3	WBGene00004024	ABalaaaalp/ABalaapaap	11	3.3	10.8	0	0	24.1	32
php-3	WBGene00004024	ABpxapapa	9.5	3.1	9.4	0	0	20.7	27.5
php-3	WBGene00004024	ABalapxppap/ABalaappppp/ABalapaappp/ABalppapppp/ABarapppppp	7.8	2.1	7.8	0	0	18.2	24.2
php-3	WBGene00004024	ABpxaapaap	5.1	2.1	4.5	0	0	11	14.7
php-3	WBGene00004024	ABalapxpppp/ABalaapappp/ABalppaappp	7	2	5.7	0	0	15	20.6
php-3	WBGene00004024	ABalpppppa/ABpraaappa	4.8	1.6	4.7	0	0	11.2	14.6
php-3	WBGene00004024	ABpxappap	5.7	1.1	5.6	0	0	12.9	17.6
php-3	WBGene00004024	ABpxaapppa	2.2	0.3	2.1	0	0	5.8	7.7
php-3	WBGene00004024	ABpxpppaap	6.3	0.2	4.6	0	0	14.2	20.3
Reference
1. Packer JS, Zhu Q, Huynh C, Sivaramakrishnan P, Preston E, Dueck H, et al. A lineage-resolved molecular atlas of C. elegans embryogenesis at single-cell resolution. Science. 2019;365(6459). Epub 2019/09/07. doi: 10.1126/science.aax1971. PubMed PMID: 31488706
