# Supplementary material for: Nervous system-wide analysis of Hox regulation of terminal neuronal fate specification in Caenorhabditis elegans
Source: PLoS Genet. 2022 Feb 28;18(2):e1010092. doi: 10.1371/journal.pgen.1010092 (PMC8912897; doi:10.1371/journal.pgen.1010092)
Supplement: S4 Table — Penetrance of GFP expression from the corresponding reporters in lin-39(n1760) and mab-5(gk670) mutants. (XLSX) [file pgen.1010092.s004.xlsx]

## Sheet: Sheet1
S4 Table. LIN-39 and MAB-5 did not regulate the fate specification of AIY and AVL neurons, respectively.
AIY fate
	2 AIYs	1 AIY	0 AIY	# of animals	Protein coded by the fate marker gene
mgIs18 [ttx-3p::GFP] (15°C)	1	0	0	50	ttx-3 codes for a LIM domain transcription factor
lin-39(n1760); mgIs18 (15°C)	1	0	0	40
mgIs18 [ttx-3p::GFP] (20°C)	1	0	0	35
lin-39(n1760); mgIs18 (20°C)	1	0	0	40
mgIs18 [ttx-3p::GFP] (25°C)	1	0	0	38
lin-39(n1760); mgIs18 (25°C)	1	0	0	32
otIs123 [sra-11::GFP] (15°C)	0.92	0.08	0	40	sra-11 codes for a GPCR
lin-39(n1760); otIs123 (15°C)	0.9	0.1	0	40
otIs123 [sra-11::GFP] (20°C)	0.96	0.04	0	50
lin-39(n1760); otIs123 (20°C)	0.98	0.02	0	50
otIs123 [sra-11::GFP] (25°C)	1	0	0	30
lin-39(n1760); otIs123 (25°C)	1	0	0	30
AVL fate
		1 AVL	0 AVL	# of animals	Protein coded by the fate marker gene
otIs39 [unc-47p::GFP]		1	0	40	unc-47 codes for a vesicular GABA transporter
mab-5(gk670); otIs39		1	0	40
juIs76 [unc-25p::GFP]		0.93	0.07	52	unc-25 codes for a glutamic acid decarboxylase
mab-5(gk670); juIs76		0.9	0.1	52
ynIs40 [flp-11p::GFP]		1	0	40	flp-11 codes for a FMRF-Like neuropeptide
mab-5(gk670); ynIs40		1	0	40
unkEx2 [snf-11p::GFP]		0.82	0.18	50	snf-11 codes for GABA:sodium symporter
mab-5(gk670); unkEx2		0.8	0.2	50
