# Supplementary material for: Nervous system-wide analysis of Hox regulation of terminal neuronal fate specification in Caenorhabditis elegans
Source: PLoS Genet. 2022 Feb 28;18(2):e1010092. doi: 10.1371/journal.pgen.1010092 (PMC8912897; doi:10.1371/journal.pgen.1010092)
Supplement: S5 Table — The content of this table is the same as Table 1, except that the regulatory events are organized by individual Hox genes for easy reference. (XLSX) [file pgen.1010092.s005.xlsx]

## Sheet: Sheet1
S5 Table. Summary of Hox functions in neuronal differentiation in C. elegans.
	lin-39	mab-5	egl-5	php-3	nob-1
DA		Represses mig-13 in DA4-8, represses unc-129, and activates ser-2 in DA8	Activates glr-1 and itr-1 in DA9
DB	Activates unc-129 in DB2-4
AS		Activates unc-129 in AS11
VA	Activates del-1 in VA4-6	Activates del-1 in VA11, represses mig-13 in VA7-11, and induces flp-18 in VA11	Represses del-1 and induces flp-18 and mig-13 in V A12
VB	Activates del-1 in VB5-6
VC	Promotes the survival of VC1-6
VD		Activates ser-2 in VD12	Represses ser-2 in VD13
DD			Represses flp-13 in DD6
AVL		Expression is identified but no regulation found
AQR	Regulates gcy-32, gcy-37, and F49H12.4 and the migration of its precursor
PQR		Regulates the migration of PQR precursor
AIY	Expression is identified but no regulation found
AVM		Regulates gcy-37 and the migration of AVM precursor
SDQ	Regulates lad-2 and flp-12 and the migration of SDQR precursor	Acts redundantly with LIN-39 to regulate lad-2 and flp-12 in SDQL; regulates the migration of SDQL precursor
PDE	Regulates ser-2 and axonal growth
PVD	Activates ser-2 and F49H12.4
HSN			Regulates tph-1 and kal-1 and controls HSN migration and serotonin production
PDA			Activates cog-1 and ace-3/4 and promote Y-to- PDA transdifferentiation
PDB			Regulates kal-1
DVB			Regulates flp-10, unc-47, and kal-1 and may promote K-to-DVB transdifferentiation
PHB			Activates flp-4 and srb-6
LUA			Expression is identified but no regulation found
PVC			Activates nmr-1 and glr-1
PLM			Activates mec-3
DVA				Expression is identified but no regulation found	Expression is identified but no regulation found
DVC				Expression is identified but no regulation found
PVR				Expression is identified but no regulation found
PHC				Activates ida-1 and dop-1	Activates ida-1 and dop-1
PLN				Activates lad-2 and ser-2	Activates lad-2 and ser-2
