# Supplementary material for: Nervous system-wide analysis of Hox regulation of terminal neuronal fate specification in Caenorhabditis elegans
Source: PLoS Genet. 2022 Feb 28;18(2):e1010092. doi: 10.1371/journal.pgen.1010092 (PMC8912897; doi:10.1371/journal.pgen.1010092)
Supplement: S6 Table — At least 30 day 1 adult animals are used in each test. (XLSX) [file pgen.1010092.s006.xlsx]

## Sheet: Fig 2 data
S6 Table. Raw scoring data for expression patterns shown in Figs 2-5.
Fig 2D data
	Normal AQR %			Mispositioned AQR %			no AQR %
	Replicate 1	Replicate 2	Replicate 3	Replicate 1	Replicate 2	Replicate 3	Replicate 1	Replicate 2	Replicate 3
iaIs25[gcy-37p::GFP]	100	100	100	0	0	0	0	0	0
lin-39(-); iaIs25	6	5	6	40	45	44	54	50	50
mab-5(-); iaIs25	100	100	100	0	0	0	0	0	0
iaIs19[gcy-32p::GFP]	100	100	100	0	0	0	0	0	0
lin-39(-); iaIs19	2	2	4	42	45	50	56	53	46
mab-5(-); iaIs19	100	100	100	0	0	0	0	0	0
wdIs51[F49H12.4::GFP]	100	100	100	0	0	0	0	0	0
lin-39(-); wdIs51	0	0	0	0	0	0	100	100	100
mab-5(-); wdIs51	100	100	100	0	0	0	0	0	0
	Normal PQR %			Mispositioned PQR %			no PQR %
	Replicate 1	Replicate 2	Replicate 3	Replicate 1	Replicate 2	Replicate 3	Replicate 1	Replicate 2	Replicate 3
iaIs25[gcy-37p::GFP]	100	100	100	0	0	0	0	0	0
lin-39(-); iaIs25	100	100	100	0	0	0	0	0	0
mab-5(-); iaIs25	0	0	0	100	100	100	0	0	0
iaIs19[gcy-35p::GFP]	100	100	100	0	0	0	0	0	0
lin-39(-); iaIs19	100	100	100	0	0	0	0	0	0
mab-5(-); iaIs19	0	0	0	100	100	100	0	0	0
wdIs51[F49H12.4::GFP]	100	100	100	0	0	0	0	0	0
lin-39(-); wdIs51	100	100	100	0	0	0	0	0	0
mab-5(-); wdIs51	4	6	2	96	94	98	0	0	0
	Normal SDQR %			Mispositioned SDQR %			no SDQR %
	Replicate 1	Replicate 2	Replicate 3	Replicate 1	Replicate 2	Replicate 3	Replicate 1	Replicate 2	Replicate 3
uIs130[lad-2p::GFP]	100	100	100	0	0	0	0	0	0
lin-39(-); uIs130	4	3	5	35	45	48	61	52	47
mab-5(-); uIs130	100	100	100	0	0	0	0	0	0
lin-39(-) mab-5(-); uIs130	0	4	2	25	30	28	75	66	70
ynIs25[flp-12p::GFP]	100	100	100	0	0	0	0	0	0
lin-39(-); ynIs25	0	0	0	10	10	10	90	90	90
mab-5(-); ynIs25	100	100	100	0	0	0	0	0	0
lin-39(-) mab-5(-); ynIs25	0	0	0	5	5	0	95	95	100
	Normal SDQL %			Mispositioned SDQL %			no SDQL %
	Replicate 1	Replicate 2	Replicate 3	Replicate 1	Replicate 2	Replicate 3	Replicate 1	Replicate 2	Replicate 3
uIs130[lad-2p::GFP]	100	100	100	0	0	0	0	0	0
lin-39(-); uIs130	100	100	100	0	0	0	0	0	0
mab-5(-); uIs130	0	0	0	100	100	100	0	0	0
lin-39(-) mab-5(-); uIs130	0	0	0	20	15	25	80	85	75
ynIs25[flp-12p::GFP]	100	100	100	0	0	0	0	0	0
lin-39(-); ynIs25	100	100	100	0	0	0	0	0	0
mab-5(-); ynIs25	0	0	0	100	100	100	0	0	0
lin-39(-) mab-5(-); ynIs25	0	0	0	5	5	10	95	95	90

## Sheet: Fig 3 data
Fig 3 data
	AQR(+)%	PQR(+)%	AVM(+)%	N
gcy-32p::gfp; line 1	100	100		50
gcy-32p::gfp; line 2	100	100		50
gcy-32p(deltaHox)::gfp; line 1	60	100		50
gcy-32p(deltaHox)::gfp; line 2	56	96		50
gcy-37p::gfp; line 1	100	100	100	50
gcy-37p::gfp; line 2	100	100	100	50
gcy-37p(deltaHox1)::gfp; line 1	100	100	90	40
gcy-37p(deltaHox1)::gfp; line 2	100	100	100	40
gcy-37p(deltaHox2)::gfp; line 1	80	100	0	48
gcy-37p(deltaHox2)::gfp; line 2	75	100	0	50
gcy-37p(deltaHox2)::gfp; line 3	94	100	0	50
gcy-37p(deltaHox3)::gfp; line 1	52	94	30	50
gcy-37p(deltaHox3)::gfp; line 2	42	98	24	45
	SDQL(+)%	SDQR(+)%	N
flp-12p::gfp; line 1	100	100	50
flp-12p::gfp; line 2	100	100	50
flp-12p(deltaHox)::gfp; line 1	90	45	50
flp-12p(deltaHox)::gfp; line 2	100	40	50
flp-12p(deltaHox)::gfp; line 3	95	35	50
lad-2p(3.2kb)::gfp; line 1	100	100	40
lad-2p(3.2kb)::gfp; line 2	100	100	40
lad-2p(1.8kb)::gfp; line 1	0	0	40
lad-2p(1.8kb)::gfp; line 2	0	0	40
lad-2p(3.2kb_deltaHox)::gfp; line 1	96	44	50
lad-2p(3.2kb_deltaHox)::gfp; line 2	84	34	44
	PVD(+)%	PDE(+)%	OLL(+)%	OLQ(+)%	N
ser-2p3::gfp; line 1	100	100	100	0	50
ser-2p3::gfp; line 2	100	100	100	0	50
ser-2p3(deltaHox1)::gfp; line 1	100	0	100	80	50
ser-2p3(deltaHox1)::gfp; line 2	100	0	100	74	50
ser-2p3(deltaHox2)::gfp; line 1	100	100	100	0	40
ser-2p3(deltaHox2)::gfp; line 2	100	100	100	0	40
ser-2p3(deltaHox1,2)::gfp; line 1	100	0	100	75	50
ser-2p3(deltaHox1,2)::gfp; line 2	100	0	100	85	50
ser-2p3(deltaHox1,2,3)::gfp; line 1	100	0	100	81	48
ser-2p3(deltaHox1,2,3)::gfp; line 2	100	0	100	85	48
ser-2p3(deltaHox1,2,4)::gfp; line 1	100	0	0	0	48
ser-2p3(deltaHox1,2,4)::gfp; line 2	100	0	0	0	48
ser-2p3(deltaHox1,2,3,4)::gfp; line 1	100	0	0	0	48
ser-2p3(deltaHox1,2,3,4)::gfp; line 2	100	0	0	0	48
	AQR(+)%	PQR(+)%	PVD(+)%	N
F49H12.4p::gfp; line 1	0	0	0	50
F49H12.4p::gfp; line 2	0	0	0	50
F49H12.4p+ExIn::gfp; line 1	100	100	100	50
F49H12.4p+ExIn::gfp; line 2	100	100	100	50
F49H12.4p+ExIn(deltaHox1)::gfp; line 1	56	0	100	50
F49H12.4p+ExIn(deltaHox1)::gfp; line 2	64	0	100	50
F49H12.4p+ExIn(deltaHox2)::gfp; line 1	48	95	100	42
F49H12.4p+ExIn(deltaHox2)::gfp; line 2	56	84	100	50
F49H12.4p+ExIn(deltaHox1,2)::gfp; line 1	0	0	0	50
F49H12.4p+ExIn(deltaHox1,2)::gfp; line 2	0	0	0	50

## Sheet: Fig 4 data
Fig 4B data
	HSN(+) %			HSN(-) %
	Replicate 1	Replicate 2	Replicate 3	Replicate 1	Replicate 2	Replicate 3
zdIs13[tph-1p::GFP]	100	100	100	0	0	0
egl-5(-); zdIs13	8	10	5	92	90	95
mgIs42[tph-1::GFP]	100	100	100	0	0	0
egl-5(-); mgIs42	0	4	6	100	96	94
otIs33[kal-1::GFP]	100	100	100	0	0	0
egl-5(-); otIs33	0	0	5	100	100	95
	PHB(+) %			PHB(-) %
	Replicate 1	Replicate 2	Replicate 3	Replicate 1	Replicate 2	Replicate 3
ynIs30[flp-4p::GFP]	100	100	100	0	0	0
egl-5(-); ynIs30	7	5	10	93	95	90
Figure 4D data
	DVB(+) %			DVB(-) %
	Replicate 1	Replicate 2	Replicate 3	Replicate 1	Replicate 2	Replicate 3
otis92[flp-10p::GFP]	100	100	100	0	0	0
egl-5(-); otIs92	7	5	2	93	95	98
oxIs12[unc-47p::GFP]	100	100	100	0	0	0
egl-5(-); oxIs12	15	10	5	85	90	95
otIs33[kal-1::GFP]	100	100	100	0	0	0
egl-5(-); otIs33	0	3	5	100	97	95
	PVC(+) %			PVC(-) %
	Replicate 1	Replicate 2	Replicate 3	Replicate 1	Replicate 2	Replicate 3
ynIs40[flp-11p::GFP]	100	100	100	0	0	0
egl-5(-); ynIs40	5	10	0	95	90	100
akEx31[glr-5::GFP]	90	85	95	10	15	5
egl-5(-); akEx31	10	8	3	90	92	97
Figure 4F data
	PDB(+) %			PDB(-) %
	Replicate 1	Replicate 2	Replicate 3	Replicate 1	Replicate 2	Replicate 3
otIs33[kal-1::GFP]	100	100	100	0	0	0
egl-5(-); otIs33	10	15	10	90	85	90
vsIs48[unc-17p::GFP]	100	100	100	0	0	0
egl-5(-); vsIs48	100	100	100	0	0	0
ctIs43[dbl-1p::GFP]	100	100	100	0	0	0
egl-5(-); ctIs43	100	100	100	0	0	0
	LUA(+) %			LUA(-) %
	Replicate 1	Replicate 2	Replicate 3	Replicate 1	Replicate 2	Replicate 3
ynIs40[flp-11p::GFP]	100	100	100	0	0	0
egl-5(-); ynIs40	100	100	100	0	0	0
akEx31[glr-5::GFP]	90	85	95	10	15	5
egl-5(-); akEx31	95	90	90	5	10	10
zwEx111	80	85	85	20	15	15
egl-5(-); zwEx111	80	85	85	20	15	15
sIs12174[srab-12p::GFP]	100	100	100	0	0	0
egl-5(-); sIs12174	100	100	100	0	0	0
Figure 4I data
	PLN(+) %			PLN(-) %
	Replicate 1	Replicate 2	Replicate 3	Replicate 1	Replicate 2	Replicate 3
otIs358[ser-2p2::GFP]	100	100	100	0	0	0
php-3(-); otIs358	80	75	85	20	25	15
nob-1(-); otIs358	19	15	10	81	85	90
uIs130[lad-2p::GFP]	100	100	100	0	0	0
php-3(-); uIs130	89	85	88	11	15	12
nob-1(-); uIs130	20	10	15	80	90	85
	PHC(+) %			PHC(-) %
	Replicate 1	Replicate 2	Replicate 3	Replicate 1	Replicate 2	Replicate 3
inIs179[ida-1p::GFP]	100	100	100	0	0	0
php-3(-); inIs179	31	25	30	69	75	70
nob-1(-); inIs179	15	10	5	85	90	95
vsIs28[dop-1p::GFP]	100	100	100	0	0	0
php-3(-); vsIs28	40	30	35	60	70	65
nob-1(-); vsIs28	10	15	10	90	85	90

## Sheet: Fig 5 data
Fig 5C data
glr-4p::RFP
	DA1-8 (+) %			DA9 (+) %
	Replicate 1	Replicate 2	Replicate 3	Replicate 1	Replicate 2	Replicate 3
WT	0	0	0	100	100	100
egl-5(-)	0	0	0	18	24	16
mab-5(-) egl-5(-)	0	0	0	20	24	20
lin-39(-) egl-5(-)	0	0	0	100	100	100
itr-1::GFP
	DA1-8 (+) %			DA9 (+) %
	Replicate 1	Replicate 2	Replicate 3	Replicate 1	Replicate 2	Replicate 3
WT	0	0	0	100	100	100
egl-5(-)	0	0	0	0	0	0
mab-5(-) egl-5(-)	0	0	0	0	0	0
lin-39(-) egl-5(-)	0	0	0	0	0	0
unc-129p::GFP
	DA1-7 (+) %			DA8 (+) %			DA9 (+) %
	Replicate 1	Replicate 2	Replicate 3	Replicate 1	Replicate 2	Replicate 3	Replicate 1	Replicate 2	Replicate 3
WT	100	100	100	0	0	0	0	0	0
lin-39(-)	100	100	100	0	0	0	0	0	0
mab-5(-)	100	100	100	100	92	94	0	0	0
egl-5(-)	100	100	100	0	0	0	100	100	100
mab-5(-) lin-39(-)	90	80	85	84	92	94	0	0	0
mab-5(-) egl-5(-)	100	100	100	100	100	100	100	100	100
lin-39(-) egl-5(-)	100	100	100	0	0	0	100	100	100
ser-2p::GFP
	DA1-7 (+) %			DA8 (+) %			DA9 (+) %
	Replicate 1	Replicate 2	Replicate 3	Replicate 1	Replicate 2	Replicate 3	Replicate 1	Replicate 2	Replicate 3
WT	0	0	0	100	100	100	0	0	0
egl-5(-)	0	0	0	100	100	100	0	0	0
mab-5(-);	0	0	0	20	12	14	0	0	0
mab-5(-) egl-5(-)	0	0	0	6	8	16	0	0	0
mig-13p::GFP
	DA1(+) %	DA2-3(+) %	DA4(+) %	DA5(+) %	DA6(+) %	DA7(+) %	DA8(+) %	DA9(+) %
WT; replicate 1	0	100	0	0	0	0	0	100
WT; replicate 2	0	100	0	0	0	0	0	100
WT; replicate 3	0	100	0	0	0	0	0	100
mab-5(-); rep 1	0	100	10	20	34	76	90	100
mab-5(-); rep 2	0	100	20	14	40	66	94	100
mab-5(-); rep 3	0	100	14	16	46	62	82	100
egl-5(-); rep 1	0	100	0	0	0	0	0	14
egl-5(-); rep 2	0	100	0	0	0	0	0	10
egl-5(-); rep 3	0	100	0	0	0	0	0	6
lin-39(-) egl-5(-); rep 1	0	100	0	0	0	0	0	10
lin-39(-) egl-5(-); rep 2	0	100	0	0	0	0	0	14
lin-39(-) egl-5(-); rep 3	0	100	0	0	0	0	0	6
mab-5(-) egl-5(-); rep 1	0	100	20	16	40	86	100	100
mab-5(-) egl-5(-); rep 2	0	100	14	20	40	72	92	100
mab-5(-) egl-5(-); rep 3	0	100	20	24	40	82	94	100
	VA1(+) %	VA2-6(+) %	VA7(+) %	VA8(+) %	VA9(+) %	VA10(+) %	VA11(+) %	VA12(+) %
WT; replicate 1	0	100	0	0	0	0	0	100
WT; replicate 2	0	100	0	0	0	0	0	100
WT; replicate 3	0	100	0	0	0	0	0	100
mab-5(-); rep 1	0	100	15	34	50	70	85	100
mab-5(-); rep 2	0	100	10	40	62	60	70	100
mab-5(-); rep 3	0	100	20	30	52	65	82	100
egl-5(-); rep 1	0	100	0	0	0	0	0	12
egl-5(-); rep 2	0	100	0	0	0	0	0	10
egl-5(-); rep 3	0	100	0	0	0	0	0	8
lin-39(-) egl-5(-); rep 1	0	100	0	0	0	0	0	15
lin-39(-) egl-5(-); rep 2	0	100	0	0	0	0	0	20
lin-39(-) egl-5(-); rep 3	0	100	0	0	0	0	0	10
mab-5(-) egl-5(-); rep 1	0	100	16	44	60	50	80	100
mab-5(-) egl-5(-); rep 2	0	100	18	40	50	50	70	100
mab-5(-) egl-5(-); rep 3	0	100	26	36	46	50	74	100
del-1p::GFP
	VA1-3(+) %	VA4(+) %	VA5(+) %	VA6(+) %	VA7-10(+) %	VA11(+) %	VA12(+) %
WT; replicate 1	100	100	100	100	100	100	0
WT; replicate 2	100	100	100	100	100	100	0
WT; replicate 3	100	100	100	100	100	100	0
egl-5(-); rep 1	100	100	100	100	100	100	100
egl-5(-); rep 2	100	100	100	100	100	100	100
egl-5(-); rep 3	100	100	100	100	100	100	100
lin-39(-); rep 1	100	48	60	28	100	100	0
lin-39(-); rep 2	100	50	72	32	100	100	0
lin-39(-); rep 3	100	58	62	36	100	100	0
lin-39(-) egl-5(-); rep 1	100	50	58	22	100	100	100
lin-39(-) egl-5(-); rep 2	100	50	52	34	100	100	100
lin-39(-) egl-5(-); rep 3	100	50	70	28	100	100	100
mab-5(-); rep 1	100	100	100	100	100	0	0
mab-5(-); rep 2	100	100	100	100	100	0	0
mab-5(-); rep 3	100	100	100	100	100	0	0
mab-5(-) egl-5(-); rep 1	100	100	100	100	100	82	90
mab-5(-) egl-5(-); rep 2	100	100	100	100	100	90	90
mab-5(-) egl-5(-); rep 3	100	100	100	100	100	84	90
flp-18p::GFP
	DA1-10 (+) %			VA11 (+) %			VA12 (+) %
	Replicate 1	Replicate 2	Replicate 3	Replicate 1	Replicate 2	Replicate 3	Replicate 1	Replicate 2	Replicate 3
WT	0	0	0	100	100	100	100	100	100
mab-5(-)	0	0	0	26	14	20	100	100	100
egl-5(-)	0	0	0	100	100	100	28	38	38
lin-39(-)	0	0	0	100	100	100	100	100	100
mab-5(-) lin-39(-)	0	0	0	6	8	16	94	90	86
lin-39(-) egl-5(-)	0	0	0	100	100	100	100	100	100
mab-5(-) egl-5(-)	0	0	0	8	10	12	10	4	16
flp-13p::GFP
	DD1-5 (+) %			DA6 (+) %
	Replicate 1	Replicate 2	Replicate 3	Replicate 1	Replicate 2	Replicate 3
WT	100	100	100	5	15	10
egl-5(-)	100	100	100	84	82	76
ser-2p::GFP
	VD1-5(+) %	VD6(+) %	VD7(+) %	VD8(+) %	VD9-11(+) %	VD12(+) %	VD13(+) %
WT; replicate 1	100	100	100	100	100	100	0
WT; replicate 2	100	100	100	100	100	100	0
WT; replicate 3	100	100	100	100	100	100	0
lin-39(-); rep 1	100	84	94	15	100	100	0
lin-39(-); rep 2	100	78	100	10	100	100	0
lin-39(-); rep 3	100	78	92	20	100	100	0
egl-5(-); rep 1	100	100	100	100	100	100	66
egl-5(-); rep 2	100	100	100	100	100	100	74
egl-5(-); rep 3	100	100	100	100	100	100	78
lin-39(-) elg-5(-); rep 1	100	100	100	100	100	100	80
lin-39(-) elg-5(-); rep 2	100	100	100	100	100	100	70
lin-39(-) elg-5(-); rep 3	100	100	100	100	100	100	74
mab-5(-); rep 1	100	100	100	100	100	14	0
mab-5(-); rep 2	100	100	100	100	100	14	0
mab-5(-); rep 3	100	100	100	100	100	10	0
mab-5(-) elg-5(-); rep 1	100	100	100	100	100	8	0
mab-5(-) elg-5(-); rep 2	100	100	100	100	100	16	0
mab-5(-) elg-5(-); rep 3	100	100	100	100	100	6	0
